# Supplementary material for: G﻿lobal phylogeography of ridley sea turtles (Lepidochelys spp.): evolution, demography, connectivity, and conservation
Source: Conserv Genet. 2022 Aug 29;23(6):995–1010. doi: 10.1007/s10592-022-01465-3 (PMC9659502; doi:10.1007/s10592-022-01465-3)
Supplement: Supplementary file 2 — Supplementary Material 2 [file 10592_2022_1465_MOESM2_ESM.xlsx]

## Sheet: Table S1
Table S1 Summary statistics for mtDNA and microsatellite loci per population and ocean basin. For mtDNA, N = total number of individuals analysed, numbers in parenthesis denote samples sequenced in this study. N Hap = number of haplotypes; PS = polymorphic sites; Hd = haplotypic diversity, π = nucleotide diversity, K= average number of nucleotide differences. Asterisks denote significance for neu…
	nests/year	females/year⸸	mtDNA (this study)									STRs
			N	N Hap	PS	π (%)	Hd	K	Tajima’s D	Fu’s Fs	References	N	Na	Ho	He	PIC	M
Olive ridley			943	61	49	5.25	0.76 ± 0.012	3.48365	-0.87172	-22.265		285	7.9	0.65 ± 0.198	0.77 ± 0.234	0.66	0.87
Atlantic rookeries			363	8	7	1.2	0.19 ± 0.027	0.2206	-1.61**	-2.91		109	11.2	0.61 ± 0.208	0.66 ± 0.225	0.63	0.85
Surinam	4111	294	(14)	2	1	0.264	0.26 ± 0.136	0.26374	-0.34	0.19	This study	13	5.5	0.54 ± 0.215	0.70 ± 0.172	0.59	0.58
French Guiana	2,600-3,3001	1857-2357	(36)	2	1	0.246	0.25 ± 0.084	0.24603	0.03	0.5	This study	27	7	0.65 ± 0.204	0.65 ± 0.165	0.56	0.72
Brazil	29711	2122	(99)	3	1	0.08	0.02 ± 0.020	0.0202	-1.03	-2.75***	This study	60	8.7	0.63 ± 0.206	0.66 ± 0.215	0.62	0.76
São Tomé	1,015 (700-13,561)2	461 (318-6164)	(19)	1	-	-	-	-	-	-	This study
Gabon	2,370-9,8143	1077-4461	(180)	7	6	0.302	0.26 ± 0.043	0.3023	-1.46	-5.36***	This study
Equatorial Guinea	7034	320	(3)	1	-	-	-	-	-	-	This study
Benin	3005	163	(2)	2	1	1	1 ± 0.50	1	-	-	This study
Ghana	8816	400	(2)	1	-	-	-	-	-	-	This study
Ivory coast	3767	171	(1)	1	-	-	-	-	-	-	This study
Guinea-Bissau	328	15	(6)	2	2	0.8	0.4 ± 0.237	0.8	-0.97	1.04	This study	9	5.8	0.66 ± 0.235	0.78 ± 0.152	0.65	0.64
Caribbean‡	N/A	NA	1	1	-	-	-	-	-	-	Duchene et al. 2012
Indo-West Pacific rookeries			191	17	28	5.6159	0.75 ± 0.029	3.83046	-0.66	0.31		63	13.1	0.71 ± 0.212	0.77 ± 0.225	0.75	0.8
Oman		150-4009	29	2	12	9.828	0.52 ± 0.026	6.2069	3.39	19.74	Stelfox et al. 2020
Sri Lanka	99510	472	(16)	3	14	11.375	0.68 ±0.062	7.3	2.84	9.69	This study	17	8.7	0.84 ± 0.14	0.83 ± 0.11	0.72	0.79
Malaysia	101	5	(2)	1	-	-	-	-	-	-	This study	8	6.7	0.66 ± 0.148	0.78 ± 0.179	0.67	0.64
Lesser Sunda$	400-50011	181-227	22	4	3	1.013	0.59 ± 0.089	1.01299	0.6	0.12	Adnyana et al. 2020
Australia Northern Territory	1000s	~500	79	6	5	1.025	0.40 ± 0.062	0.69653	-0.69	-1.36	Jensen et al. 2013	24	9.3	0.72 ± 0.207	0.77 ± 0.143	0.72	0.72
Australia north-western Cape York	10s	~5	27	4	7	2.621	0.70 ± 0.042	1.65812	-0.26	2.07	Jensen et al. 2013	13	7.2	0.71 ± 0.215	0.76 ± 0.213	0.65	0.61
Papua$	<5012	<23	16	6	9	2.908	0.78 ± 0.085	2.78333	0.09	0.32	Adnyana et al. 2020
East Pacific rookeries			178	16	12	1.33637	0.48 ± 0.047	1.03181	-1.22	-5.70		102	14.4	0.67 ± 0.212	0.73 ± 0.247	0.71	0.85
Baja California	N/A		(8)	3	2	0.75	0.46 ± 0.200	0.5	-1.31	-0.3	This study	8	6.6	0.76 ± 0.151	0.78 ± 0.154	0.65	0.67
Mexico	>2,000,000	>666.667	96 (51)	12	10	1.469	0.51 ± 0.062	1.15526	-1.04	-8.49**	Campista-León et al. 2019 , Pinou et al. 2018	75	13.3	0.69 ± 0.223	0.73 ± 0.248	0.7	0.89
Costa Rica	>1,000,000	>333,333	74 (13)	9	7	1.167	0.44 ± 0.071	0.87153	-0.97	-4.81	Silver-Georges 2020, Duchene et al. 2012	19	8.5	0.62 ± 0.157	0.78 ± 0.147	0.68	0.68
Atlantic / Mediterranean waters
Brazil foraging ground			(1)	1	-	-	-	-	-	-	This study
Uruguay foraging ground			1	1	-	-	-	-	-	-	Gonzalez-Paredes et al. 2017
Spain bycatch			1	1	-	-	-	-	-	-	Revuelta et al. 2015
São Tomé captured at sea			(7)	1	-	-	-	-	-	-	This study
Gabon captured at sea/bycatch/stranded			(78)	6	5		0.28 ± 0.066	0.2997	-1.56	-4.67	This study
Equatorial Guinea capture at sea			(7)	1	-	-	-	-	-	-	This study
Benin captured at sea			(2)	2	1	1	1 ± 0.5	1	-	-	This study
Ghana stranding			(1)	1	-	-	-	-	-	-	This study
Indo-West Pacific waters
Madagascar (bycatch)⁋			6	2	1	0.333	0.33 ± 0.215	0.33	-0.93	-0.01	Stelfox et al. 2020
Maldives (ghostnet)			37	6	17	6.15	0.38 ± 0.098	3.88889	-0.15	6.28	Stelfox et al. 2020
Australia E GoC (ghostnet)			23	9	10	2.917	0.73 ± 0.097	2.75099	0.05	-10.85***	Jensen et al. 2013
Australia W GoC (ghostnet)			21	15	11	3.4	0.96 ± 0.030	3.20952	0.17	-1.36	Jensen et al. 2013
Korea (stranded)			2	1	-	-	-	-	-	-	Kim et al 2019
East Pacific waters
East Pacific foraging grounds			(6)	1	-	-	-	-	-	-	This study	11	7.8	0.74 ± 0.132	0.80 ± 0.147	0.69	-
East Pacific (pelagic/stranded)†			18	5	7	1.791	0.61 ± 0.117	1.5817	-0.76	-0.76	Duchene et al. 2012, Work et al. 2019
Kemp's ridley			287 (4)	9	9	0.857	0.60 ± 0.022	0.8568	-0.88	-2.44	Duchene et al. 2012, Frandsen et al. 2019, Frey et al. 2014, Reid et al. 2019
$ only publicly available sequences were included
‡ International waters
† Hawaii, North Pacific, South Pacific, California, Washington, Isla Guayabo, Playa Puntarenas, Guanacaste
⁋ only haplotypes with frequency description were included
⸸Conversion between nests/year to females/year were as follows: a ratio of 3.00 nests to each nesting female in the East Pacific, 1.40 nests to each nesting female in the Southwest Atlantic, and 2.20 nests to each nesting female in all other regions (Shanker et al. 2021)
1 Abreu-Grobois and Plotkin 2008; 2 Vieira et al. 2020; 3 Metcalfe et al. 2015; 4 Mene et al. 2020; 5 Dossou- Bodjrenou et al. 2020; 6 Agyekumhene and Tiwari 2020; 7 Dah et al. 2020; 8 Regalla et al. 2020; 12 Adnyana et a.l 2020

## Sheet: Table S2
Table S2 - Description of haplotype frequencies per population. Green shade represent Kemp's ridleys, and blue shades represent non-rookeries populations of olive ridleys. Rookeries sequenced in this study are defined by their closest reference region. For data published in previous studies, see original papers for rookeries sites.
		L. kempii	L. olivacea
			Atlantic																																						Indo-West Pacific
Haplotypes	total		Surinam	French Guiana	Brazil					Sao Tomé				Gabon							Equatorial Guinea			Benin			Ghana			Ivory coast	Guinea-Bissau	Caribbean	Brazil-Feed	Uruguay	Spain	São Tomé capture at sea	Gabon capture at sea/ bycatch/ stranded	Equatorial Guinea capture at sea	Benin capture at sea	Ghana stranding	Oman	SriLanka	Malaysia	Sunda	Australia-East	Austraia-West	Papua	Madagas-car	Maldives
			Matapica	Cayenne, Rémire-Montjoly	Total	Bahia	Sergipe	Espirito Santo	Rio Grande do Norte	Total	North Coast	East Coast	Sao Tome City	Total	Mayumba	Pongara	Gamba	Port-Gentil	Omboue	Ozouri	Total	Aye	Corisco	Total	Central region	Western Region	Total	Central Region	Greater Accra Region	Grand-Bereby	Orango National Park											Southwestern coast	Kijal
Lk1	159	159
Lk2	86	86
Lk3	14	14
Lk4	12	12
Lk5	9	9
Lk6	2	2
Lk7	2	2
Lk8	2	2
Lk9	1	1
Lo67	687		12	31	95	13	71	3	7	19	11	2	6	155	67	25	60	1	1	1	3	1	2	1	1		2	1	1	1	4	1	1	1	1	7	66	7	1									5
Lo101/102	7		2	5
Lo91	8													3		3															2
LoX3	3				3	1	2
LoX4	2				1	1
Lo93	9													2	1	1																					3		1	1
Lo94	21													8	7		1							1		1											3
Lo66	17													8	1	6	1																				1
Lo92	8													2	1		1																				4
Lo95	5													2		2																					1
Lo1	113																																								14	3	2	2	60	9		1	4
Lo2	14																																												11	2
Lo3	9																																													9
Lo4	7																																											1	3				1
Lo5	1																																												1
Lo6	1
Lo7	4																																														2
Lo8	1
Lo9	1
Lo10	2
Lo11	3
Lo12	1
Lo13	2
Lo14/18	9																																														7
Lo15	7																																												1	6
Lo16	4																																														1
Lo17	4																																														3
Lo19	14																																											13
Lo20	1
Lo21	2																																												1
Lo22	3																																														1
Lo23	3																																														2
Lo25	6																																											6
Lo97	31																																												2				29
Lo98	1																																																1
Lo99	15																																								15
Lo100	1																																																1
LoH	6																																									6
LoK	7																																									7
LoX	1																																																1
Lo46/Lo68	151
Lo52	15
Lo60	16
Lo57	10
Lo27	6																																													1
Lo61	8
Lo28	4
Lo103	1
Lo34	3
Lo55	2
Lo62	1
Lo96	1
Lo105	1
Lo71	1
Lo59	3
Lo54/89	24
Lo83	1
Lo31	6
LoX	2
LoX	2
LoX	1
total	1230	287	14	36	99					19				180							3			2			2			1	6	1	1	1	1	7	78	7	2	1	29	16	2	22	79	27	16	6	37
[truncated: 10 more columns]

## Sheet: Table S3
Table S3 Details of the microsatellite loci and size ranges found in this study.
Locus	Taga	Ta (oC)	Lo Size Range (bp)	Lk Size Range (bp)
OR1*	NED	55	150-202	146-154
OR2*	FAM	55	153-189	159-175
OR3*	HEX	55	144-148	146
OR4*	NED	55	124-168	142-164
OR7*	HEX	55	187-223	193-199
OR8*	FAM	56	142-170	148-170
CM84#	HEX	58	322-352	-
EI8#	FAM	56	176-258	180-196
OR9**	FAM	55	148-192	148-156
OR11**	HEX	55	194-250	212-250
OR14**	NED	55	147-205	163-199
OR16**	FAM	55	220-254	226-238
OR18**	HEX	55	112-124	114
OR19**	FAM	55	148-160	154
OR22**	HEX	57	219-263	227-237
a Fluorescence label at 5’ end; Ta Locus specific annealing temperature.
*Aggarwal et al., 2004; #FitzSimmons et al., 1995; **Aggarwal et al., 2008.

## Sheet: Table S4
Table S4. Priors minimum and maximum (uniform distribution) for the parameters used for the three demographic scenarios (Fig. S2) in the DIYABC approach. Effective sizes are in number of individuals and times are in number of generations (generation time of 20 years, as estimated by Abreu-Grobois 2007)
Parameter/Scenario	ATL	EP	IN/IWP
Scenario 1
Ne	100-20000	1-100,000	100-50,000
Scenario 2 (reduction)
Ne	100-10000	1-20,000	100-40,000
Na	1000-100000	1-100,000	10,000-200,000
t	1-50000	1-10,000	1-5,000
Scenario 3 (expansion)
Ne	10-200,000	10-500,000	100-100,000
Na	10-5,000	10-5,000	1-2,000
t	1-2,000	1-3,000	1-5,000
										pg

## Sheet: Table S5
Table S5 Pairwise ΦST estimates for the mtDNA control region between olive ridley rookery populations with n > 10. Numbers in bold show p > 0.05. Below diagonal are ΦST values; above diagonal are p-values. Squares identify oceanic regions as described in the main text.
	Surinam	French Guiana	Brazil	São Tomé	Gabon	Oman	Sri Lanka	Lesser Sunda	Australia Northern Territory	Australia north-western Cape York	Papua	Mexico	Costa Rica
Surinam	0	0.99099	0.02703	0.20721	0.36937	<0.001	<0.001	<0.001	<0.001	<0.001	<0.001	<0.001	<0.001
French Guiana	-0.05212	0	<0.001	0.12613	0.01802	<0.001	<0.001	<0.001	<0.001	<0.001	<0.001	<0.001	<0.001
Brazil	0.14611	0.12716	0	0.99099	<0.001	<0.001	<0.001	<0.001	<0.001	<0.001	<0.001	<0.001	<0.001
São Tomé	0.10913	0.07281	-0.01645	0	0.62162	<0.001	<0.001	<0.001	<0.001	<0.001	<0.001	<0.001	<0.001
Gabon	0.00472	0.02432	0.01981	-0.01009	0	<0.001	<0.001	<0.001	<0.001	<0.001	<0.001	<0.001	<0.001
Oman	0.45808	0.56964	0.72877	0.49325	0.79199	0	0.18919	<0.001	<0.001	<0.001	<0.001	<0.001	<0.001
Sri Lanka	0.42447	0.5744	0.75663	0.47526	0.80985	0.03844	0	<0.001	<0.001	<0.001	<0.001	<0.001	<0.001
Lesser Sunda	0.65893	0.7276	0.8532	0.71946	0.78557	0.46541	0.43382	0	<0.001	<0.001	<0.001	<0.001	<0.001
Australia Northern Territory	0.54181	0.58506	0.68722	0.56334	0.67731	0.59567	0.57543	0.31854	0	<0.001	<0.001	<0.001	<0.001
Australia north-western Cape York	0.46338	0.5662	0.72691	0.50726	0.73367	0.44317	0.36162	0.33861	0.15645	0	<0.001	<0.001	<0.001
Papua	0.62671	0.73426	0.86556	0.68488	0.84996	0.47127	0.40135	0.4082	0.55052	0.38724	0	<0.001	<0.001
Mexico	0.75255	0.78073	0.84196	0.7657	0.85193	0.67574	0.67942	0.71348	0.71023	0.66168	0.73722	0	0.53153
Costa Rica	0.79716	0.82429	0.88208	0.81195	0.88035	0.6622	0.67071	0.75208	0.73815	0.68119	0.75934	-0.00217	0

## Sheet: Table S6
Table S6 - Pairwise Fst estimates for microsatellite loci for olive ridley rookery populations. Below diagonal are Fst values; above diagonal are p-values. Squares identify oceanic regions based on microsatellite data as described in the main text.
	Surinam	French Guiana	Brazil	Guinea Bissau	Sri Lanka	Malaysia	Australia Northern Territory	Australia north-western Cape York	Baja California	Mexico	Costa Rica
Surinam		0.00901	0.04505	0.00901	<0.001	<0.001	<0.001	<0.001	<0.001	<0.001	<0.001
French Guiana	0.03886		0.05405	<0.001	<0.001	<0.001	<0.001	<0.001	<0.001	<0.001	<0.001
Brazil	0.01393	0.00785		<0.001	<0.001	<0.001	<0.001	<0.001	<0.001	<0.001	<0.001
Guinea Bissau	0.05722	0.08447	0.06195		<0.001	0.00901	<0.001	<0.001	<0.001	<0.001	<0.001
Sri Lanka	0.04771	0.1256	0.09875	0.04771		0.2973	0.01802	<0.001	<0.001	<0.001	<0.001
Malaysia	0.07671	0.16729	0.13824	0.07671	0.00422		0.18018	0.09009	<0.001	<0.001	0.00901
Australia Northern Territory	0.07628	0.14186	0.10903	0.07628	0.01538	0.01149		0.01802	<0.001	<0.001	<0.001
Australia north-western Cape York	0.13348	0.20964	0.17548	0.13348	0.04026	0.02423	0.01924		<0.001	<0.001	<0.001
Baja California	0.09214	0.13657	0.1038	0.05705	0.05619	0.07865	0.10998	0.13522		0.23423	0.11712
Mexico	0.1101	0.14183	0.11959	0.06995	0.06807	0.06965	0.10311	0.13452	0.00485		<0.001
Costa Rica	0.10463	0.13286	0.11117	0.07299	0.06357	0.05522	0.0989	0.12445	0.01848	0.02202

## Sheet: Table S7
Table S7 - Pairwise G''st estimates for microsatellite loci for olive ridley rookery populations. Below diagonal are G''st values; above diagonal are p-values. Squares identify oceanic regions based on microsatellite data as described in the main text.
	Surinam	French Guiana	Brazil	Guinea Bissau	Sri Lanka	Malaysia	Australia West	Australia East	Baja California	Mexico	Costa Rica
Surinam		0.002	0.001	0.01	0.001	0.001	0.001	0.001	0.001	0.001	0.001
French Guiana	0.0958367		0.01	0.001	0.001	0.001	0.001	0.001	0.001	0.001	0.001
Brazil	0.0507056	0.0626398		0.001	0.001	0.001	0.001	0.001	0.001	0.001	0.001
Guinea Bissau	0.132904	0.223154	0.148219		0.001	0.001	0.001	0.001	0.001	0.001	0.001
Sri Lanka	0.34861	0.350369	0.306032	0.18831		0.197	0.001	0.001	0.001	0.001	0.001
Malaysia	0.418301	0.426099	0.38303	0.274488	0.0308909		0.002	0.002	0.001	0.001	0.001
Australia West	0.555169	0.553856	0.514731	0.456833	0.21373	0.18109		0.004	0.001	0.001	0.001
Australia East	0.404634	0.411558	0.366828	0.302832	0.153391	0.164225	0.0779876		0.001	0.001	0.001
Baja California	0.294221	0.383952	0.348461	0.259789	0.219366	0.256271	0.482504	0.453621		0.623	0.386
Mexico	0.345027	0.410378	0.390271	0.266272	0.227435	0.222185	0.478131	0.414734	-0.00792865		0.001
Costa Rica	0.348682	0.395896	0.388523	0.309995	0.249712	0.210651	0.45835	0.423741	0.00478916	0.0608519

## Sheet: Table S8
Table S8 Mutation-scaled theta and immigration rate estimates from Migrate-n for the three ocean regions. Values are shown as median and 95% confidence interval. Abbreviations as in Figure 2
Parameter	Theta	0.025	0.975
IN/IWP	4.03429	3.20097	4.60095
ATL	2.96764	2.40098	3.26763
EP	5.03428	4.80095	5.33428
Parameter	M	0.025	0.975
ATL -> IN/IWP	37.4333	30	50
EP -> IN/IWP	3.7	2.46667	4.73333
IN/IWP -> ATL	1.1	0.2	1.86667
EP -> ATL	1.5	0.4	1.66667
IN/IWP -> EP	1.7	0.86667	2.33333
ATL-> EP	2.1	1.13333	2.86667
